# Supplementary material for: Effectiveness of Intravenous and Nebulized MgSO4 in Children with Asthma Exacerbation: A Systematic Review and Meta-Analysis of Clinical Trials
Source: Children (Basel). 2025 Aug 13;12(8):1064. doi: 10.3390/children12081064 (PMC12384798; doi:10.3390/children12081064)
Supplement: Supplementary file 1 [file children-12-01064-s001.zip]

Archive with 5 entries (5 files):
- Table S1.pdf
- Table S2 Summary of Findings (SoF) table detailing the certainty of evidence for each primary outcome included in the meta-analysis. .pdf
- Table S3 PRISMA_2020_checklist.pdf
- .DS_Store
- Figure S1-S8.pdf
